# Supplementary material for: CELLama: Foundation Model for Single Cell and Spatial Transcriptomics by Cell Embedding Leveraging Language Model Abilities
Source: Adv Sci (Weinh). 2025 Nov 17;13(7):e13210. doi: 10.1002/advs.202513210 (PMC12866849; doi:10.1002/advs.202513210)
Supplement: Supplementary file 2 — Supplemental Tables 1‐3 [file ADVS-13-e13210-s001.xlsx]

## Sheet: SupplementaryTable1
Supplementary Table 1. The performance comparison of cell typing in tabula sapiens data
Model	top-k	Accuracy	Precision	Recall	F1-score	Total Time (s)
scGPT		0.682971	0.2925	0.280375	0.286309	42.3
Geneformer		0.776697	0.140234	0.144921	0.142539	46.6
SingleR		0.542125	0.243762	0.23919	0.241454	113.25
C2S (160m)		0.3844	0.0388	0.0497	0.0396	185.64
AIDO.Cell (3m)		0.1129	0.1329	0.0843	0.0516	3462.21
UCE (4-layer)		0.7577	0.4024	0.4471	0.3846	436
TranscriptFormer (TF-Sapiens)		0.4694	0.1537	0.1697	0.125	880.89
scVI		0.7861	0.3736	0.3413	0.335	965.13
CELLama - without metadata (top-k = 24)		0.685019	0.251555	0.230696	0.240674	53.4
CELLama - with metadata (organ tissue) (top-k = 16)		0.787196	0.389201	0.413003	0.400749	57.6
CELLama - without metadata	8	0.601793	0.217485	0.196272	0.206335
	12	0.61895	0.244661	0.214969	0.228856
	16	0.679641	0.22969	0.207825	0.218211
	20	0.682714	0.249119	0.220396	0.233879
	24	0.685019	0.251555	0.230696	0.240674
	28	0.6758	0.23426	0.207578	0.220113
	32	0.68041	0.247117	0.226396	0.236303
	36	0.680922	0.247914	0.227237	0.237126
	40	0.680922	0.247914	0.227237	0.237126
CELLama - with metadata	8	0.722919	0.436779	0.462541	0.449291
	12	0.755698	0.446261	0.442141	0.444191
	16	0.787196	0.389201	0.413003	0.400749
	20	0.774648	0.351257	0.345143	0.348173
	24	0.729321	0.290019	0.283457	0.2867
	28	0.655826	0.203618	0.187249	0.195091
	32	0.680154	0.246883	0.225955	0.235956
	36	0.680922	0.247914	0.227237	0.237126
	40	0.680922	0.247914	0.227237	0.237126

## Sheet: SupplementaryTable2
Supplementary Table 2. Cell types of scRNA-seq datasets of human pancreas from multiple platforms (query) and subsampled data of tabula sapeins (reference)
Subsampled Tabula Sapiens Data	No. of cells	Proportions	Human pancreas data	No. of cells	Proportions
pancreatic acinar cell	541	0.402829	alpha	5493	0.335307
endothelial cell	227	0.169025	beta	4169	0.254487
pancreatic ductal cell	222	0.165302	ductal	2142	0.130753
myeloid cell	181	0.134773	acinar	1669	0.10188
t cell	62	0.0461653	delta	1055	0.0644
pancreatic stellate cell	35	0.0260611	gamma	699	0.0426688
b cell	17	0.0126582	activated_stellate	464	0.0283238
nk cell	10	0.00744602	endothelial	313	0.0191063
pancreatic pp cell	10	0.00744602	quiescent_stellate	193	0.0117812
plasma cell	10	0.00744602	macrophage	79	0.00482237
pancreatic beta cell	9	0.00670141	mast	42	0.00256379
mast cell	7	0.00521221	epsilon	32	0.00195336
pancreatic alpha cell	7	0.00521221	schwann	25	0.00152607
fibroblast	4	0.00297841	t_cell	7	0.000427298
pancreatic delta cell	1	0.000744602

## Sheet: SupplementaryTable3
Supplementary Table 3. The performance comparison of cell typing in covid-19 data
Model	top-k	Accuracy	Precision	Recall	F1-score	Total Time (s)
scGPT		0.87	0.54	0.49	0.513786	18.4
Geneformer		0.643	0.3562	0.3719	0.3399	43.5
SingleR		0.7712	0.5042	0.6625	0.5838	71.139
C2S (160m)		0.8204	0.4472	0.344	0.3509	133.94
AIDO.Cell (3m)		0.8791	0.615	0.5494	0.5486	1281.41
UCE (4-layer)		0.8808	0.4516	0.404	0.4009	263.3
TranscriptFormer (TF-Sapiens)		0.8579	0.5104	0.3968	0.4155	339.53
scVI		0.9096	0.6952	0.6421	0.6285	390.07
CELLama - without metadata (top-k = 24)		0.85	0.46	0.44	0.449778	23.7
CELLama - with metadata (organ tissue) (top-k = 16)		0.87	0.56	0.55	0.554955	24.1
CELLama - without metadata	10	0.78	0.38	0.36	0.36973
	12	0.79	0.4	0.37	0.384416
	14	0.79	0.39	0.4	0.394937
	16	0.81	0.38	0.4	0.389744
	18	0.82	0.46	0.45	0.454945
	20	0.83	0.47	0.47	0.47
	22	0.84	0.49	0.48	0.484948
	24	0.85	0.46	0.44	0.449778
	26	0.85	0.44	0.42	0.429767
	28	0.84	0.41	0.4	0.404938
	30	0.84	0.39	0.39	0.39
CELLama - with metadata	10	0.83	0.42	0.4	0.409756
	12	0.84	0.45	0.43	0.439773
	14	0.85	0.51	0.5	0.50495
	16	0.87	0.56	0.55	0.554955
	18	0.86	0.52	0.47	0.493737
	20	0.86	0.52	0.52	0.52
	22	0.87	0.51	0.52	0.514951
	24	0.86	0.5	0.48	0.489796
	26	0.86	0.47	0.44	0.454505
	28	0.82	0.41	0.38	0.39443
	30	0.81	0.36	0.37	0.364932
